# Supplementary material for: Effects of an oral exercise intervention on pre-frailty or frailty in older people: a randomized clinical trial
Source: Commun Med (Lond). 2026 Jan 9;6:96. doi: 10.1038/s43856-025-01361-0 (PMC12886859; doi:10.1038/s43856-025-01361-0)
Supplement: Supplementary file 4 — Supplementary Data 1 [file 43856_2025_1361_MOESM4_ESM.xlsx]

## Sheet: Table 3
Table 3. Results of two-way repeated measures ANOVA analysis in 4 groups (intention-to-treat analysis).
Table caption: This table summarizes mean differences (95% confidence intervals) from baseline to follow-up for frailty criteria, sarcopenia-related measures, oral hypofunction, and other outcomes across four oral exercise frequency groups under the intention-to-treat analysis. It also presents F-values, p-values, and partial η² for the main effect of time and the interaction between group and ti…
	Mean difference (CI)					Time				Group x Time
Variables	3 times/day & everyday	3 times/day & 3 days/week	once/day & everyday	once/day & 3 days/week		F	p	ηp2		F	p	ηp2
Number of frailty criteria	-0.357 (-0.787, 0.073)*	-0.600 (-1.255, 0.055)	-0.571 (-1.379, 0.236)	-0.600 (-1.008, -0.192)		14.803	<0.001	0.215		0.212	0.888	0.012
SMI (kg/m2)	-0.017 (-0.316, 0.282)†	0.083 (-0.102, 0.268)	-0.027 (-0.134, 0.079)	0.021 (-0.377, 0.418)		0.121	0.729	0.002		0.72	0.545	0.041
Number of present teeth (n)	-0.071 (-0.300, 0.157)	0.000 (0.000,0.000)	0.000 (0.000,0.000)	0.000 (0.000,0.000)		1.074	0.305	0.02		0.043	0.988	0.002
Number of functional teeth (n)	-0.071 (-0.300, 0.157)	0.000 (0.000,0.000)	0.000 (0.000,0.000)	0.000 (0.000,0.000)		1.074	0.305	0.02		1.517	0.221	0.078
Number of Oral hypofunction criteria	-0.500 (-1.304, 0.304)	-0.333 (-1.386, 0.719)	-0.643 (-1.735, 0.449)	-0.933 (-1.717, -0.150)		16.456	<0.001	0.234		1.769	0.164	0.09
MNA	-0.214 (-2.583, 2.154)	0.833 (-1.696, 3.363)	-0.393 (-1.949, 1.163)	-0.133 (-1.730, 1.463)		0.005	0.943	0		0.597	0.62	0.032
Social frailty score	-0.143 (-0.600, 0.314)	-0.133 (-1.194, 0.928)	-0.071 (-0.477, 0.334)	-0.200 (-0.967, 0.567)		1.371	0.247	0.025		3.006	0.038	0.143
GDS15	0.429 (-1.336, 2.193)	0.067 (-1.869, 2.002)	0.214 (-1.215, 1.643)	-0.333 (-2.569, 1.902)		0.1	0.753	0.002		1.431	0.244	0.074
hp2: partial eta squared as a measure of the effect size.
CI: Confidence interval, SMI: skeletal mass index, MNA: Mini Nutritional Assessment, GDS: Geriatric depression scale
*: 95% Confidence interval, †: 99.3% Confidence interval

## Sheet: Supp Table 1
Supplementary Table 1. Participants' characteristics (intention-to-treat analysis, Complete Version).
Table caption: This table summarizes baseline demographic, clinical, physical, oral function, and nutritional characteristics of participants in the four oral exercise frequency groups under the intention-to-treat analysis. Continuous variables are presented as mean ± standard deviation, and categorical variables as number (percentage). p-values are based on comparisons among groups. Bold variabl…
	Total			3 times/day & everyday (n=14)			3 times/day & 3 days/week (n=15)			once/day & everyday (n=14)			once/day & 3 days/week (n=15)		p value‡
Variables		95% CI			95% CI			95% CI			95% CI			95% CI
age (y)	79.71±6.39*	( 78.026, 81.388 )		76.86±4.75	( 74.113, 79.602 )		78.87±5.00	( 76.099, 81.635 )		81.64±6.05	( 78.152, 85.134 )		81.40±8.42	( 76.739, 86.061 )	0.147
gender (Male)	12 (20.69)†	( 11.611, 32.146 )		3 (21.43)	( 4.911, 70.788 )		4 (26.67)	( 7.805, 55.127 )		2 (14.28)	( 1.772, 42.843 )		3 (20.00)	( 4.303, 48.099 )	0.877
Number of frailty criteria	2.17±0.99	( 1.911, 2.434 )		2.07±1.00	( 1.496, 2.647 )		2.13±0.83	( 1.672, 2.595 )		2.36±1.28	( 1.62, 3.095 )		2.13±0.92	( 1.626, 2.64 )	0.949
Grip strength (kg)	18.73±6.39	( 17.047, 20.405 )		19.12±4.10	( 16.756, 21.486 )		20.82±7.46	( 16.69, 24.95 )		15.79±7.23	( 11.611, 19.96 )		19.01±5.72	( 15.841, 22.172 )	0.207
Walking speed (m/s)	1.04±0.27	( 0.965, 1.107 )		1.03±0.25	( 0.883, 1.168 )		1.10±0.25	( 0.956, 1.235 )		1.04±0.32	( 0.856, 1.227 )		0.98±0.27	( 0.83, 1.134 )	0.659
SMI (kg/m2)	6.13±0.81	( 5.908, 6.351 )		5.99±0.60	( 5.63, 6.359 )		6.34±0.80	( 5.879, 6.799 )		6.05±0.94	( 5.477, 6.619 )		6.12±0.91	( 5.597, 6.645 )	0.658
BMI (kg/m2)	22.24±4.13	( 21.113, 23.368 )		21.28±5.13	( 18.317, 24.236 )		23.44±3.01	( 21.777, 25.112 )		21.42±3.22	( 19.558, 23.275 )		23.31±4.56	( 20.786, 25.837 )	0.191
Skeletal muscle mass	33.45±6.59	( 31.655, 35.251 )		32.64±4.94	( 29.781, 35.491 )		34.81±6.73	( 31.087, 38.539 )		32.73±7.18	( 28.394, 37.068 )		33.81±7.09	( 29.886, 37.741 )	0.75
Appendicular skeletal muscle mass	14.44±3.17	( 13.571, 15.299 )		14.09±2.48	( 12.592, 15.593 )		15.19±3.28	( 13.291, 17.08 )		14.21±3.89	( 11.859, 16.564 )		14.21±3.10	( 12.422, 16 )	0.757
Number of present teeth (n)	19.88±7.47	( 17.916, 21.843 )		20.50±7.69	( 16.058, 24.942 )		19.8±7.70	( 15.535, 24.065 )		19.79±6.23	( 16.189, 23.382 )		19.47±8.72	( 14.635, 24.298 )	0.955
Number of functional teeth (n)	26.52±3.24	( 25.665, 27.369 )		25.93±2.23	( 24.638, 27.219 )		27.07±2.15	( 25.874, 28.259 )		25.36±5.27	( 22.314, 28.401 )		27.60±2.10	( 26.438, 28.762 )	0.307
Number of Oral hypofunction criteria	3.50±1.41	( 3.131, 3.869 )		3.00±1.11	( 2.359, 3.641 )		3.40±1.40	( 2.622, 4.178 )		4.14±1.83	( 3.084, 5.202 )		3.47±1.06	( 2.88, 4.054 )	0.2
Bacterial count on the dorsal surface of the tongue (106)(cfu/ml)	6.11±6.52	( 4.396, 7.824 )		5.86±5.65	( 2.593, 9.12 )		5.81±8.06	( 1.348, 10.276 )		6.57±7.14	( 2.449, 10.694 )		6.21±5.54	( 3.146, 9.279 )	0.757
Oral moisture status	25.73±3.55	( 24794, 26.659 )		25.93±2.95	( 24.227, 27.63 )		25.06±5.45	( 22.044, 28.076 )		25.77±2.62	( 24.259, 27.283 )		26.16±2.52	( 24.766, 27.561 )	0.954
Maximum occlusal force (N)	468.49±319.14	( 384.576, 552.401 )		487.25±345.84	( 287.566, 686.934 )		437.76±282.77	( 281.173, 594.354 )		394.88±309.85	( 215.979, 573.785 )		550.4±347.16	( 358.151, 742.656 )	0.519
Tongue and lip motor function
/pa/ sound (times/s)	5.71±0.96	( 5.455, 5.962 )		5.58±1.16	( 4.907, 6.25 )		6.01±0.79	( 5.576, 6.45 )		5.47±1.08	( 4.85, 6.093 )		5.75±0.81	( 5.296, 6.197 )	0.478
/ta/ sound (times/s)	5.61±0.98	( 5.354, 5.870 )		5.51±1.13	( 4.86, 6.168 )		5.91±0.65	( 5.549, 6.265 )		5.40±1.13	( 4.746, 6.054 )		5.61±0.99	( 5.059, 6.154 )	0.779
/ka/ sound (times/s)	5.24±0.96	( 4.992, 5.496 )		5.35±1.04	( 4.751, 5.949 )		5.44±0.68	( 5.062, 5.811 )		5.03±1.02	( 4.442, 5.615 )		5.15±1.11	( 4.541, 5.765 )	0.736
Maximum tongue pressure (kPa)	22.44±9.00	( 20.074, 24.809 )		25.34±7.5	( 21.006, 29.666 )		24.8±10.32	( 19.086, 30.514 )		17.96±7.25	( 13.776, 22.153 )		21.56±9.34	( 16.388, 26.732 )	0.095
Masticatory function (mg/dL)	211.58±85.28	( 189.159, 234.005)		209.39±95.28	( 154.382, 264.404 )		227.3±106.98	( 168.054, 286.546 )		185.09±69.31	( 145.073, 225.106 )		222.63±64.58	( 186.868, 258.398 )	0.554
EAT10	4.07±5.67	( 2.567, 5.574 )		2.36±3.95	( 0.074, 4.64 )		4.67±7.35	( 0.599, 8.734 )		6.00±6.46	( 2.272, 9.728 )		3.21±3.81	( 1.017, 5.412 )	0.521
RSST (times)	3.09±1.84	( 2.603, 3.569 )		3.57±2.38	( 2.199, 4.944 )		2.80±1.82	( 1.792, 3.808 )		3.14±1.29	( 2.397, 3.889 )		2.87±1.81	( 1.866, 3.868 )	0.618
MNA	24.11±3.89	( 23.088, 25.136 )		23.86±3.24	( 21.988, 25.726 )		24.83±3.96	( 22.639, 27.028 )		23.68±4.90	( 20.851, 26.506 )		24.03±3.63	( 22.022, 26.045 )	0.755
Social frailty score	1.98±1.22	( 1.662, 2.304 )		1.50±0.65	( 1.124, 1.876 )		1.60±1.12	( 0.979, 2.221 )		2.29±1.27	( 1.554, 3.017 )		2.53±1.46	( 1.726, 3.34 )	0.142
GDS15	4.28±3.52	( 3.351, 5.201 )		3.00±2.32	( 1.66, 4.34 )		3.80±2.93	( 2.176, 5.424 )		4.36±3.59	( 2.286, 6.428 )		5.87±4.50	( 3.374, 8.36 )	0.322
Stroke	1 (1.72)	( 0.041, 9.178 )		0 (0.00)	( 0.000, 19.513 )		0 (0.00)	( 0.000, 19.513 )		0 (0.00)	( 0.000, 19.513 )		1 (6.67)	( 0.168, 31.945 )	0.405
Heart disease	5 (8.62)	( 2.817, 19.261 )		1 (7.14)	( 0.181, 33.667 )		2 (13.33)	( 1.667, 38.570 )		1 (7.14)	( 0.181, 33.667 )		1 (6.67)	( 0.168, 31.945 )	0.903
Respiratory disease	5 (8.62)	( 2.817, 19.261 )		3 (21.43)	( 4.879, 50.721 )		1 (6.67)	( 0.168, 31.945 )		1 (7.14)	( 0.181, 33.667 )		0 (0.00)	( 0.000, 20.581 )	0.218
Hypertension	25 (43.10)	( 30.740, 56.329)		5 (35.71)	( 12.939, 64.900 )		5 (33.33)	( 11.808, 61.615)		7 (50.00)	( 23.025, 76.975 )		8 (53.33)	( 26.595, 78.744 )	0.613
Diabetes mellitus	7 (12.07)	( 5.002, 23.292 )		5 (35.71)	( 12.939, 64.900 )		0 (0.00)	( 0.000, 19.513 )		0 (0.00)	( 0.000, 19.513 )		2 (13.33)	( 1.667, 38.570 )	0.01
Kidney disease	2 (3.45)	( 0.419, 11.982 )		2 (14.29)	( 1.772, 42.843 )		0 (0.00)	( 0.000, 19.513 )		0 (0.00)	( 0.000, 19.513 )		0 (0.00)	( 0.000, 20.581 )	0.089
Knee osteoarthritis	4 (6.90)	( 1.885, 17.059 )		1 (7.14)	( 0.181, 33.667 )		1 (6.67)	( 0.168, 31.945 )		1 (7.14)	( 0.181, 33.667 )		1 (6.67)	( 0.168, 31.945 )	1
Osteoporosis	10 (17.24)	( 8.602, 29.733 )		4 (28.57)	( 8.428, 58.074 )		1 (6.67)	( 0.168, 31.945 )		3 (21.43)	( 4.879, 50.721 )		2 (13.33)	( 1.667, 38.570 )	0.429
Rheumatoid arthritis	4 (6.90)	( 1.885, 17.059 )		1 (7.14)	( 0.181, 33.667 )		0 (0.00)	( 0.000, 19.513 )		2 (14.28)	( 1.772, 42.843 )		1 (6.67)	( 0.168, 31.945 )	0.512
Parkinson's disease	2 (3.45)	( 0.419, 11.982 )		0 (0.00)	( 0.000, 19.513 )		0 (0.00)	( 0.000, 19.513 )		1 (7.14)	( 0.181, 33.667 )		1 (6.67)	( 0.168, 31.945 )	0.557
Anemia	4 (6.90)	( 1.885, 17.059 )		1 (7.14)	( 0.181, 33.667 )		2 (13.33)	( 1.667, 38.570 )		0 (0.00)	( 0.000, 19.513 )		1 (6.67)	( 0.168, 31.945 )	0.571
Hearing dysfunction	1 (1.72)	( 0.041, 9.178 )		0 (0.00)	( 0.000, 19.513 )		1 (6.67)	( 0.168, 31.945 )		0 (0.00)	( 0.000, 19.513 )		0 (0.00)	( 0.000, 20.581 )	0.405
*: average±standard deviation, †: n (%), ‡: p-values for group comparisons using Kruskal–Wallis test for continuous variables and chi-square test for categorical variables
CI: Confidence Interval, BMI: Body Mass Index, SMI: Skeletal Mass Index, EAT10: The 10-item Eating Assessment Tool, RSST: Repetitive Salive Swallowing Test, MNA: Mini Nutritional Assessment, GDS: Geriatric depression scale

## Sheet: Supp Table 2
Supplementary Table 2. The baseline and follow-up outcomes and minimum clinically important difference in the each groups (intention-to-treat analysis, Complete Version).
Table caption: This table presents baseline and follow-up values for frailty criteria, physical performance, sarcopenia-related measures, oral function, and nutritional status in four oral exercise frequency groups under the intention-to-treat analysis. It also includes p-values, mean differences with 95% confidence intervals, and minimum clinically important differences (MCID) for each outcome. …
	3 times/day & everyday (n=14)						3 times/day & 3 days/week (n=15)						once/day & everyday (n=14)						once/day & 3 days/week (n=15)						p-value†
Variables	baseline	Follow-Up	p-value*	Mean difference (CI)	MCID		baseline	Follow-Up	p-value	Mean difference (CI)	MCID		baseline	Follow-Up	p-value	Mean difference (CI)	MCID		baseline	Follow-Up	p-value	Mean difference (CI)	MCID
Number of frailty criteria	2.07±1.00‡	1.71±0.91	0.096	-0.357 (-0.787, 0.073)§	0.372473		2.13±0.83	1.53±0.99	0.07	-0.600 (-1.255, 0.055)	0.591608		2.36±1.28	1.79±1.25	0.155	-0.571 (-1.379, 0.236)	0.699293		2.13±0.92	1.53±1.25	0.013	-0.600 (-1.008, -0.192)	0.368394		0.949
Grip strength (kg)	19.12±4.10	19.41±3.24	0.345	0.293 (-2.203, 2.788)||	1.21203		20.82±7.46	21.09±7.66	0.755	0.273 (-1.949, 2.496)	1.13648		15.79±7.23	16.35±7.68	0.414	0.564 (-1.543, 2.672)	1.02349		19.01±5.72	18.55±5.04	0.211	-0.453 (-2.198, 1.292)	0.892202		0.207
Walking speed (m/s)	1.03±0.25	1.03±0.35	0.917	0.006 (-0.166, 0.179)	0.0837045		1.1±0.25	1.15±0.47	0.46	0.051 (-0.249, 0.35)	0.153368		1.04±0.32	1.02±0.27	0.799	-0.017 (-0.170, 0.135)	0.074038		0.98±0.27	1.02±0.38	0.28	0.035 (-0.292, 0.362)	0.167409		0.659
SMI (kg/m2)	5.99±0.60	5.98±0.47	0.308	-0.017 (-0.378, 0.345)	0.17		6.34±0.8	6.42±0.72	0.152	0.083 (-0.140, 0.306)	0.11		6.05±0.94	6.02±0.94	0.508	-0.027 (-0.157, 0.102)	0.0592943		6.12±0.91	6.2±0.75	0.73	0.021 (-0.458, 0.499)	0.23		0.658
BMI (kg/m2)	21.28±5.13	21.07±5.09	0.055	-0.202 (-0.848, 0.444)	0.313677		23.44±3.01	23.49±2.99	0.691	0.042 (-0.686, 0.769)	0.372008		21.42±3.22	21.19±3.04	0.047	-0.231 (-0.610, 0.148)	0.184137		23.31±4.56	23.23±4.44	0.65	-0.081 (-0.614, 0.452)	0.272748		0.191
Skeletal muscle mass	32.64±4.94	32.68±4.65	0.824	0.043 (-1.074, 1.159)	0.54224		34.81±6.73	34.83±6.1	0.382	0.020 (-1.382, 1.422)	0.72		32.73±7.18	32.64±7.17	0.646	-0.092 (-0.656, 0.472)	0.258772		33.81±7.09	33.8±6.51	0.842	-0.013 (-1.423, 1.397)	0.721015		0.75
Appendicular skeletal muscle mass	14.09±2.48	14.04±2.13	0.455	-0.050 (-0.861, 0.761)	0.37		15.19±3.28	15.37±3.1	0.124	0.182 (-0.475, 0.840)	0.32		14.21±3.89	14.16±3.89	0.678	-0.050 (-0.417, 0.317)	0.168325		14.21±3.1	14.31±2.58	0.73	-0.100 (-1.382, 1.182)	0.62		0.757
Number of present teeth (n)	20.5±7.69	20.43±7.76	0.317	-0.071 (-0.347, 0.204)	0.133631		19.8±7.7	19.8±7.7	1	0.000 (0.000, 0.000)	0		19.79±6.23	19.79±6.23	1	0.000 (0.000, 0.000)	0		19.47±8.72	19.47±8.72	1	0.000 (0.000, 0.000)	0		0.955
Number of functional teeth (n)	25.93±2.23	25.86±2.18	0.317	-0.071 (-0.347, 0.204)	0.133631		27.07±2.15	27.07±2.15	1	0.000 (0.000, 0.000)	0		25.36±5.27	25.36±5.27	1	0.000 (0.000, 0.000)	0		27.6±2.1	27.6±2.1	1	0.000 (0.000, 0.000)	0		0.307
Number of Oral hypofunction criteria	3±1.11	2.5±1.16	0.07	-0.500 (-1.468, 0.468)	0.47027		3.4±1.4	3.07±1.49	0.374	-0.333 (-1.596, 0.929)	0.645497		4.14±1.83	3.5±1.87	0.084	-0.643 (-1.958, 0.672)	0.638723		3.47±1.06	2.53±1.13	0.003	-0.933 (-1.873, 0.007)	0.480575		0.2
Bacterial count on the dorsal surface of the tongue (106)(cfu/ml)	5.86±5.65	5.72±4.35	0.969	-0.139 (-4.07, 3.79)	1.90732		5.81±8.06	6.49±7.97	0.6	0.679 (-6.524, 7.882)	3.68291		6.57±7.14	9.44±8.39	0.093	2.865 (-5.292, 11.022)	3.96187		6.21±5.54	11.63±16.35	0.307	5.417 (-9.235, 20.068)	7.49118		0.757
Oral moisture status	25.93±2.95	29.07±1.01	0.005	3.139 (0.257, 6.022)	1.39997		25.06±5.45	27.97±2.15	0.088	2.910 (-2.859, 8.679)	2.94988		25.77±2.62	27.69±2.68	0.047	1.921 (-1.311, 5.153)	1.56972		26.16±2.52	29.19±2.01	0.003	3.030 (0.646, 5.414)	1.21889		0.954
Maximum occlusal force (N)	487.25±345.84	413.4±378.06	0.249	-73.846 (-288.434, 140.741)	104.221		437.76±282.77	435.05±270.54	0.733	-2.710 (-155.410, 149.990)	78.0757		394.88±309.85	418.45±278.61	0.445	23.568 (-100.199, 147.335)	60.1111		550.4±347.16	582.56±298.27	0.532	32.160 (-178.388, 242.708)	107.653		0.519
Tongue and lip motor function
/pa/ sound (times/s)	5.58±1.16	5.6±1.13	0.674	0.021 (-0.553, 0.596)	0.278857		6.01±0.79	5.99±1.1	0.944	-0.020 (-0.568, 0.528)	0.280433		5.47±1.08	5.42±1.29	0.812	-0.050 (-0.701, 0.601)	0.316076		5.75±0.81	5.57±0.99	0.379	-0.180 (-0.848, 0.488)	0.341321		0.478
/ta/ sound (times/s)	5.51±1.13	5.45±1.23	1	-0.064 (-0.643, 0.515)	0.281211		5.91±0.65	5.94±0.65	0.573	0.033 (-0.268, 0.335)	0.154303		5.4±1.13	5.48±1.2	0.44	0.079 (-0.428, 0.585)	0.245873		5.61±0.99	5.61±0.93	0.283	0.000 (-0.408, 0.408)	0.208738		0.779
/ka/ sound (times/s)	5.35±1.04	5.19±1.14	0.431	-0.164 (-0.732, 0.403)	0.275686		5.44±0.68	5.56±0.64	0.277	0.123 (-0.360, 0.606)	0.246922		5.03±1.02	4.97±1.18	0.953	-0.057 (-0.503, 0.388)	0.216364		5.15±1.11	5.18±1.05	0.824	0.027 (-0.650, 0.704)	0.346135		0.736
Maximum tongue pressure (kPa)	25.34±7.5	24.89±7.85	0.65	-0.450 (-7.114, 6.214)	3.23635		24.8±10.32	24.37±9.87	0.691	-0.430 (-4.444, 3.584)	2.05243		17.96±7.25	17.76±6.72	0.721	-0.200 (-2.784, 2.384)	1.25522		21.56±9.34	25.57±9.73	0.394	4.010 (-4.119, 12.139)	4.15623		0.095
Masticatory function (mg/dL)	209.39±95.28	243.82±120.76	0.173	34.423 (-48.426, 117.271)	40.2379		227.3±106.98	227.6±69.39	0.865	0.300 (-84.502, 85.102)	43.3591		185.09±69.31	257.39±134.86	0.074	72.298 (-41.691, 186.286)	55.362		222.63±64.58	255.86±106.24	0.496	33.228 (-60.874, 127.330)	48.1143		0.554
EAT10	2.36±3.95	2.71±4.41	0.288	0.357 (-0.958, 1.672)	0.638723		4.67±7.35	3.87±6.31	0.438	-0.800 (-5.507, 3.907)	2.40684		6±6.46	4.36±6.4	0.028	-1.643 (-4.279, 0.993)	1.28013		3.21±3.81	1.87±2.56	0.139	-1.214 (-4.046, 1.617)	1.38		0.521
RSST (times)	3.57±2.38	3.43±2.47	0.564	-0.143 (-1.120, 0.834)	0.474631		2.8±1.82	2.87±2.1	0.928	0.067 (-1.799, 1.932)	0.95369		3.14±1.29	3.5±1.51	0.16	0.357 (-0.599, 1.313)	0.464391		2.87±1.81	2.87±1.77	1	0.000 (-1.109, 1.109)	0.566947		0.618
MNA	23.86±3.24	23.64±3.51	0.721	-0.214 (-3.068, 2.639)	1.38576		24.83±3.96	25.67±4.29	0.14	0.833 (-2.201, 0.368)	1.55169		23.68±4.9	23.29±5.08	0.475	-0.393 (-2.267, 1.481)	0.910297		24.03±3.89	23.9±3.75	0.806	-0.133 (-2.049, 1.782)	0.979553		0.755
Social frailty score	1.5±0.65	1.36±0.63	0.317	0.143 (-0.693, 0.407)	0.267261		1.6±1.12	1.47±1.46	0.596	-0.133 (-1.407, 1.140)	0.651007		2.29±1.27	2.21±1.25	0.564	-0.071 (-0.560, 0.417)	0.237316		2.53±1.46	2.33±1.35	0.38	-0.200 (-1.120, 0.720)	0.470562		0.142
GDS15	3±2.32	3.43±3.16	0.472	0.429 (-1.697, 2.554)	1.03244		3.8±2.93	3.87±4.02	0.543	0.067 (-2.255, 2.389)	1.18723		4.36±3.59	4.57±2.79	0.478	0.214 (-1.507, 1.936)	0.836167		5.87±4.5	5.53±4.52	0.561	-0.333 (-3.016, 2.349)	1.37148		0.322
*: Wilcoxon signed-rank test at baseline and follow-up, †: Kruskal-wallis test at baseline for the four groups, ‡: average±standard deviation, §:95% Confidence Interval, ||: 99.8% Confidence Interval
CI: Confidence Interval, MCID: minimum clinically important difference, BMI: Body mass index, SMI: skeletal mass index, EAT10: The 10-item Eating Assessment. Tool, RSST: Repetitive Saliva Swallowing Test, MNA: Mini Nutritional Assessment, GDS: Geriatric depression scale

## Sheet: Supp Table 3
Supplementary Table 3. Participants' characteristics at baseline (per-protocol analysis).
Table caption: This table summarizes baseline demographic, clinical, physical, oral function, and nutritional characteristics of participants in the four oral exercise frequency groups under the per-protcol analysis. Continuous variables are presented as mean ± standard deviation, and categorical variables as number (percentage). p-values are based on comparisons among groups. Bold variables indi…
	total			3 times/day & everyday (n=13)			3 times/day & 3 days/week (n=15)			once/day & everyday (n=10)			once/day & 3 days/week (n=15)		p value‡
Variables		95% CI			95% CI			95% CI			95% CI			95% CI
age (y)	79.43±6.3*	( 77.698, 81.17 )		76.77±4.94	( 73.787, 79.752 )		78.87±5	( 76.099, 81.635 )		80.8±5.33	( 76.988, 84.612 )		81.4±8.42	( 76.739, 86.061 )	0.248
gender (Male)	12 (22.6)†	( 5.0, 53.8)		3 (23.1)	( 5.038, 53.813 )		4 (26.7)	( 7.787, 55.100 )		2 (20.0)	( 2.521, 55.610 )		3 (20.0)	( 4.331, 48.089 )	0.971
Number of frailty criteria	2.15±0.95	( 1.889, 2.412 )		2.08±1.04	( 1.450, 2.704 )		2.13±0.83	( 1.672, 2.595 )		2.3±1.16	( 1.471, 3.129 )		2.13±0.92	( 1.626, 2.64 )	0.974
Grip strength (kg)	19.19±6.31	( 17.453, 20.932 )		19.27±4.22	( 16.716, 21.822 )		20.82±7.46	( 16.69, 24.95 )		16.93±7.66	( 11.447, 22.413 )		19.01±5.72	( 15.841, 22.172 )	0.478
Walking speed (m/s)	1.04±0.26	( 0.965, 1.107 )		1.05±0.23	( 0.912, 1.194 )		1.1±0.25	( 0.956, 1.235 )		1.01±0.29	( 0.799, 1.214 )		0.98±0.27	( 0.83, 1.134 )	0.548
SMI (kg/m2)	6.17±0.78	( 5.944, 6.390 )		6.01±0.63	( 5.616, 6.411 )		6.34±0.8	( 5.879, 6.799 )		6.17±0.82	( 5.586, 6.762 )		6.12±0.91	( 5.597, 6.645 )	0.717
BMI (kg/m2)	22.64±4.15	( 21.493, 23.780 )		21.46±5.29	( 18.27, 24.658 )		23.44±3.01	( 21.777, 25.112 )		21.94±3.38	( 19.52, 24.351 )		23.31±4.56	( 20.786, 25.837 )	0.377
Skeletal muscle mass	33.85±6.41	( 32.082, 35.616 )		32.56±5.14	( 29.453, 35.662 )		34.81±6.73	( 31.087, 38.539 )		34.14±7.04	( 29.095, 39.175 )		33.81±7.09	( 29.886, 37.741 )	0.799
Appendicular skeletal muscle mass	14.58±3.12	( 13.691, 15.465 )		13.98±2.56	( 12.354, 15.604 )		15.19±3.28	( 13.291, 17.08 )		14.96±3.76	( 12.268, 17.652 )		14.21±3.1	( 12.422, 16 )	0.756
Number of present teeth (n)	20±7.49	( 17.936, 22.064 )		20±7.77	( 15.306, 24.694 )		19.8±7.7	( 15.535, 24.065 )		21.1±5.57	( 17.118, 25.082 )		19.47±8.72	( 14.635, 24.298 )	0.998
Number of functional teeth (n)	26.43±3.38	( 25.503, 27.365 )		25.77±2.24	( 24.415, 27.124 )		27.07±2.15	( 25.874, 28.259 )		24.6±6.15	( 20.201, 28.999 )		27.6±2.1	( 26.438, 28.762 )	0.219
Number of Oral hypofunction criteria (times)	3.43±1.34	( 3.065, 3.803 )		3.15±0.99	( 2.557, 3.75 )		3.4±1.4	( 2.622, 4.178 )		3.8±1.99	( 2.377, 5.223 )		3.47±1.06	( 2.88, 4.054 )	0.747
Bacterial count on the dorsal surface of the tongue (106)(cfu/ml)	6.44±6.7	( 4.589, 8.284 )		5.92±5.88	( 2.365, 9.47 )		5.81±8.06	( 1.348, 10.276 )		8.38±7.71	( 2.868, 13.9 )		6.21±5.54	( 3.146, 9.279 )	0.474
Oral moisture status	25.69±3.62	( 24.688, 26.684 )		25.53±2.64	( 23.932, 27.122 )		25.06±5.45	( 22.044, 28.076 )		26.12±3.03	( 23.951, 28.279 )		26.16±2.52	( 24.766, 27.561 )	0.928
Maximum occlusal force (N)	470.23±316.6	( 382.968, 557.500)		438.04±304.7	( 253.907, 622.17 )		437.76±282.77	( 281.173, 594.354 )		440.54±358.53	( 184.065, 697.015 )		550.4±347.16	( 358.151, 742.656 )	0.736
Tongue and lip motor function
/pa/ sound (times/s)	5.72±0.95	( 5.456, 5.982 )		5.64±1.19	( 4.921, 6.356 )		6.01±0.79	( 5.576, 6.45 )		5.34±1.03	( 4.604, 6.076 )		5.75±0.81	( 5.296, 6.197 )	0.411
/ta/ sound (times/s)	5.62±0.96	( 5.352, 5.879 )		5.57±1.16	( 4.869, 6.27 )		5.91±0.65	( 5.549, 6.265 )		5.25±1.01	( 4.526, 5.974 )		5.61±0.99	( 5.059, 6.154 )	0.481
/ka/ sound (times/s)	5.23±0.95	( 4.965, 5.490 )		5.38±1.07	( 4.727, 6.026 )		5.44±0.68	( 5.062, 5.811 )		4.83±0.89	( 4.193, 5.467 )		5.15±1.11	( 4.541, 5.765 )	0.388
Maximum tongue pressure (kPa)	22.75±8.99	( 20.274, 25.230 )		24.81±7.53	( 20.259, 29.364 )		24.8±10.32	( 19.086, 30.514 )		18.79±7.55	( 13.389, 24.191 )		21.56±9.34	( 16.388, 26.732 )	0.288
Masticatory function (mg/dL)	211.93±89.07	( 187.377, 236.481 )		208.06±99.03	( 148.215, 267.901 )		227.3±106.98	( 168.054, 286.546 )		177.85±81.1	( 119.837, 235.863 )		222.63±64.58	( 186.868, 258.398 )	0.487
EAT10	3.69±5.17	( 2.254, 5.131 )		2.54±4.05	( 0.089, 4.988 )		4.67±7.35	( 0.599, 8.734 )		4.4±4.48	( 1.197, 7.603 )		3.21±3.81	( 1.017, 5.412 )	0.866
RSST	3.13±1.86	( 2.619, 3.645 )		3.69±2.43	( 2.225, 5.16 )		2.8±1.82	( 1.792, 3.808 )		3.3±1.06	( 2.542, 4.058 )		2.87±1.81	( 1.866, 3.868 )	0.536
MNA	24.41±3.37	( 23.477, 25.335 )		23.73±3.33	( 21.717, 25.745 )		24.83±3.96	( 22.639, 27.028 )		25.2±1.99	( 23.777, 26.623 )		24.03±3.63	( 22.022, 26.045 )	0.628
Social frailty score	1.92±1.21	( 1.592, 2.257 )		1.54±0.66	( 1.139, 1.937 )		1.6±1.12	( 0.979, 2.221 )		2±1.25	( 1.108, 2.892 )		2.53±1.46	( 1.726, 3.34 )	0.251
GDS15	4.17±3.54	( 3.193, 5.147 )		2.92±2.4	( 1.475, 4.371 )		3.8±2.93	( 2.176, 5.424 )		3.8±3.55	( 1.258, 6.342 )		5.87±4.5	( 3.374, 8.36 )	0.276
Stroke	1 (1.9)	( 0.048, 10.070 )		0 (0.0)	( 0.000, 24.705 )		0 (0.0)	( 0.000, 21.802 )		0 (0.0)	( 0.000, 30.850 )		1 (6.7)	( 0.169, 31.948 )	0.461
Heart disease	5 (9.4)	( 3.135, 20.659 )		1 (7.7)	( 0.195, 36.030 )		2 (13.3)	( 1.658, 40.460 )		1 (10.0)	( 0.253, 44.502 )		1 (6.7)	( 0.169, 31.948 )	0.929
Pulmonary disease	3 (5.7)	( 2.095, 18.211 )		3 (23.1)	( 5.038, 53.813 )		1 (6.7)	( 0.169, 31.948 )		0 (0.0)	( 0.000, 30.850 )		0 (0.0)	( 0.000, 21.802 )	0.088
Hypertension	24 (45.3)	( 31.562, 59.550 )		5 (38.5)	( 13.858, 68.422 )		5 (33.3)	( 11.824, 61.620 )		6 (60.0)	( 26.238, 87.845 )		8 (53.3)	( 26.586, 78.733 )	0.498
Diabetes mellitus	7 (13.2)	( 5.479, 25.337 )		5 (38.5)	( 13.858, 68.422 )		0 (0.0)	( 0.000, 21.802 )		0 (0.0)	( 0.000, 30.850 )		2 (13.3)	( 1.658, 40.460 )	0.012
Kidney disease	1 (1.9)	( 0.048, 10.070 )		1 (7.7)	( 0.195, 36.030 )		0 (0.0)	( 0.000, 21.802 )		0 (0.0)	( 0.000, 30.850 )		0 (0.0)	( 0.000, 21.802 )	0.371
Knee osteoarthritis	4 (7.5)	( 2.095, 18.211 )		1 (7.7)	( 0.195, 36.030 )		1 (6.7)	( 0.169, 31.948 )		1 (10.0)	( 0.253, 44.502 )		1 (6.7)	( 0.169, 31.948 )	0.989
Osteoporosis	10 (18.9)	( 9.437, 31.972 )		4 (30.8)	( 9.092, 61.426 )		1 (6.7)	( 0.169, 31.948 )		3 (30.3)	( 6.674, 65.245 )		2 (13.3)	( 1.658, 40.460 )	0.287
Rheumatoid arthritis	3 (5.7)	( 1.183, 15.663 )		1 (7.7)	( 0.195, 36.030)		0 (0.0)	( 0.000, 21.802 )		1 (10.0)	( 0.253, 44.502 )		1 (6.7)	( 0.169, 31.948 )	0.71
Parkinson's disease	2 (3.8)	( 0.460, 12.976 )		0 (0.0)	( 0.000, 24.705 )		0 (0.0)	( 0.000, 21.802 )		1 (10.0)	( 0.253, 44.502 )		1 (6.7)	( 0.169, 31.948 )	0.473
Anemia	4 (7.5)	( 2.095, 18.211 )		1 (7.7)	( 0.195, 36.030 )		2 (13.3)	( 1.658, 40.460 )		0 (0.0)	( 0.000, 30.850 )		1 (6.7)	( 0.169, 31.948 )	0.67
Hearing dysfunction	1 (1.7)	( 0.048, 10.070 )		0 (0.0)	( 0.000, 24.705 )		1 (6.7)	( 0.169, 31.948 )		0 (0.0)	( 0.000, 30.850 )		0 (0.0)	( 0.000, 21.802 )	0.461
*: average±standard deviation, †: n (%), ‡: p-values for group comparisons using Kruskal–Wallis test for continuous variables and chi-square test for categorical variables
CI: Confidence Interval, BMI: Body mass index, SMI: skeletal mass index, EAT10: The 10-item Eating Assessment. Tool, RSST: Repetitive Salive Swallowing Test, MNA: Mini Nutritional Assessment, GDS: Geriatric depression scale

## Sheet: Supp Table 4
Supplementary Table 4. The baseline and follow-up outcomes and minimum clinically important difference in the each groups (per-protocol analysis).
Table caption: This table presents baseline and follow-up values for frailty criteria, physical performance, sarcopenia-related measures, oral function, and nutritional status in four oral exercise frequency groups under the per-protocol analysis. It also includes p-values, mean differences with 95% confidence intervals, and minimum clinically important differences (MCID) for each outcome.
	3 times/day & everyday (n=13)						3 times/day & 3 days/week (n=15)						once/day & everyday (n=9)						once/day & 3 days/week (n=15)							p-value†
	baseline	Follow-Up	p-value*	Mean difference (CI)	MCID		baseline	Follow-Up	p-value	Mean difference (CI)	MCID		baseline	Follow-Up	p-value	Mean difference (CI)	MCID		baseline	Follow-Up	p-value	Mean difference (CI)		MCID
Number of frailty criteria	2.08±1.04‡	1.69±0.95	0.096	-0.385 (-0.849, 0.079)§	0.38		2.13±0.83	1.53±0.99	0.07	-0.600 (-1.255, 0.055)	0.59		2.3±1.16	1.5±0.97	0.155	-0.800 (-1.958, 0.358)	0.81		2.13±0.92	1.53±1.25	0.013	-0.600 (-1.008, -0.192)		0.37		0.974
Grip strength (kg)	19.27±4.22	19.58±3.3	0.345	0.315 (-2.433, 3.064)||	1.26		20.82±7.46	21.09±7.66	0.755	0.273 (-1.949, 2.496)	1.14		16.93±7.66	17.72±8.14	0.414	0.790 (-2.498, 4.078)	1.21		19.01±5.72	18.55±5.04	0.211	-0.453 (-2.198, 1.292)		0.89		0.478
Walking speed (m/s)	1.05±0.23	1.06±0.35	0.917	0.007 (-0.183, 0.197)	0.09		1.1±0.25	1.15±0.47	0.46	0.051 (-0.249, 0.350)	0.15		1.01±0.29	0.98±0.2	0.799	-0.024 (-0.265, 0.217)	0.09		0.98±0.27	1.02±0.38	0.28	0.035 (-0.292, 0.362)		0.17		0.548
SMI (kg/m2)	6.01±0.63	6.02±0.48	0.308	-0.018 (-0.421,0.385)	0.17		6.34±0.8	6.44±0.71	0.152	0.089 (-0.155, 0.333)	0.11		6.17±0.82	6.14±0.81	0.508	-0.035 (-0.220, 0.149)	0.07		6.12±0.91	6.2±0.75	0.73	0.021 (-0.458, 0.499)		0.23		0.717
BMI (kg/m2)	21.46±5.29	21.25±5.25	0.055	-0.218 (-0.926, 0.491)	0.33		23.44±3.01	23.49±2.99	0.691	0.042 (-0.686, 0.769)	0.37		21.94±3.38	21.61±3.18	0.047	-0.323 (-0.871, 0.225)	0.2		23.31±4.56	23.23±4.44	0.65	-0.081 (-0.614, 0.452)		0.27		0.377
Skeletal muscle mass	32.56±5.14	32.6±4.83	0.824	0.046 (-1.184, 1.276)	0.56		34.81±6.73	35.19±6.16	0.382	0.021 (-1.510, 1.553)	0.74		34.14±7.04	34.02±7.06	0.646	-0.120 (-0.928, 0.688)	0.3		33.81±7.09	33.8±6.51	0.842	-0.013 (-1.423, 1.397)		0.72		0.799
Appendicular skeletal muscle mass	13.98±2.56	14.01±2.11	0.455	-0.054 (-0.957, 0.849)	0.39		15.19±3.28	15.45±3.04	0.124	0.196 (-0.526, 0.918)	0.33		14.96±3.76	14.9±3.77	0.678	-0.065 (-0.591, 0.461)	0.19		14.21±3.1	14.31±2.58	0.73	-0.100 (-1.382, 1.182)		0.62		0.756
Number of present teeth (n)	20±7.77	19.92±7.84	0.317	-0.077 (-0.379, 0.225)	0.14		19.8±7.7	19.8±7.7	1	0.000 (0.000, 0.000)	0		21.1±5.57	21.1±5.57	1	0.000 (0.000, 0.000)	0		19.47±8.72	19.47±8.72	1	0.000 (0.000, 0.000)		0		0.998
Number of functional teeth (n)	25.77±2.24	25.69±2.18	0.317	-0.077 (-0.379, 0.225)	0.14		27.07±2.15	27.07±2.15	1	0.000 (0.000, 0.000)	0		24.6±6.15	24.6±6.15	1	0.000 (0.000, 0.000)	0		27.6±2.1	27.6±2.1	1	0.000 (0.000, 0.000)		0		0.219
Number of Oral hypofunction criteria	3.15±0.99	2.62±1.12	0.07	-0.538 (-1.593, 0.516)	0.48		3.4±1.4	3.07±1.49	0.374	-0.333 (-1.596, 0.929)	0.65		3.8±1.99	2.9±1.79	0.084	-0.900 (-2.869, 1.069)	0.72		3.47±1.06	2.64±1.08	0.005	-0.929 (-1.955, 0.098)		0.5		0.747
Bacterial count on the dorsal surface of the tongue (106)(cfu/ml)	5.92±5.88	5.77±4.53	0.969	-0.150 (-4.477, 4.178)	1.99		5.81±8.06	6.49±7.97	0.6	0.679 (-6.524, 7.882)	3.68		8.38±7.71	12.4±8.14	0.093	4.011 (-8.559, 16.581)	4.63		6.21±5.54	11.63±16.35	0.307	5.417 (-9.235, 20.068)		7.49		0.474
Oral moisture status	25.53±2.64	28.91±0.85	0.005	3.381 (0.374, 6.387)	1.38		25.06±5.45	27.97±2.15	0.088	2.910 (-2.859, 8.679)	2.95		26.12±3.03	28.81±2.3	0.047	2.690 (-2.005, 7.385)	1.73		26.16±2.52	29.19±2.01	0.003	3.030 (0.646, 5.414)		1.22		0.928
Maximum occlusal force (N)	438.04±304.7	358.51±330.36	0.249	-79.527 (-314.748, 155.694)	107.91		437.76±282.77	435.05±270.54	0.733	-2.710 (-155.410, 149.990)	78.08		440.54±358.53	473.54±313.51	0.445	32.995 (-161.701, 227.691)	71.64		550.4±347.16	582.56±298.27	0.532	32.160 (-178.388, 242.708)		107.65		0.736
Tongue and lip motor function
/pa/ sound (times/s)	5.64±1.19	5.66±1.15	0.674	0.023 (-0.610, 0.656)	0.29		6.01±0.79	5.99±1.1	0.944	-0.020 (-0.568, 0.528)	0.28		5.34±1.03	5.27±1.33	0.812	-0.070 (-1.101, 0.961)	0.38		5.75±0.81	5.57±0.99	0.379	-0.180 (-0.848, 0.488)		0.34		0.411
/ta/ sound (times/s)	5.57±1.16	5.5±1.26	1	-0.069 (-0.707, 0.568)	0.29		5.91±0.65	5.94±0.65	0.573	0.033 (-0.268, 0.335)	0.15		5.25±1.01	5.36±1.13	0.44	0.110 (-0.689, 0.909)	0.29		5.61±0.99	5.61±0.93	0.283	0.000 (-0.408, 0.408)		0.21		0.481
/ka/ sound (times/s)	5.38±1.07	5.2±1.19	0.431	-0.177 (-0.800, 0.446)	0.29		5.44±0.68	5.56±0.64	0.277	0.123 (-0.360, 0.606)	0.25		4.83±0.89	4.75±1.13	0.953	-0.080 (-0.784, 0.624)	0.26		5.15±1.11	5.18±1.05	0.844	0.027 (-0.650, 0.704)		0.35		0.388
Maximum tongue pressure (kPa)	24.81±7.53	24.33±7.88	0.65	-0.485 (-7.826, 6.856)	3.37		24.8±10.32	24.37±9.87	0.691	-0.430 (-4.444, 3.584)	2.05		18.79±7.55	18.51±6.84	0.721	-0.280 (-4.374, 3.814)	1.51		21.56±9.34	25.57±9.73	0.394	4.010 (-4.119, 12.139)		4.16		0.288
Masticatory function (mg/dL)	208.06±99.03	245.13±125.58	0.173	37.071 (-53.526, 127.667)	41.56		227.3±106.98	227.6±69.39	0.865	0.300 (-84.502, 85.102)	43.36		177.85±81.1	279.07±155.84	0.074	101.217 (-62.154, 264.587)	60.12		222.63±64.58	255.86±106.24	0.496	33.228 (-60.874, 127.330)		48.11		0.487
EAT10	2.54±4.05	2.92±4.52	0.288	0.385 (-1.060, 1.829)	0.66		4.67±7.35	3.87±6.31	0.438	-0.800 (-5.507, 3.907)	2.41		4.4±4.48	2.1±3.03	0.028	-2.300 (-6.092, 1.492)	1.4		3.21±3.81	1.87±2.56	0.139	-1.214 (-4.046, 1.617)		1.38		0.866
RSST (times)	3.69±2.43	3.54±2.54	0.564	-0.154 (-1.230, 0.922)	0.49		2.8±1.82	2.87±2.1	0.928	0.067 (-1.799, 1.932)	0.95		3.3±1.06	3.8±1.32	0.16	0.500 (-0.968, 1.968)	0.54		2.87±1.81	3.07±1.64	0.813	0.071 (-1.103, 1.246)		0.57		0.536
MNA	23.73±3.33	23.5±3.61	0.721	-0.231 (-3.374, 2.912)	1.44		24.83±3.96	25.67±4.29	0.14	0.833 (-2.201, 3.868)	1.55		25.2±1.99	24.65±2.88	0.475	-0.550 (-3.493, 2.393)	1.08		24.03±3.63	23.9±3.75	0.806	-0.133 (-2.049, 1.782)		0.98		0.623
Social frailty score	1.54±0.66	1.38±0.65	0.317	-0.154 (-0.758, 0.451)	0.28		1.6±1.12	1.47±1.46	0.596	-0.133 (-1.407, 1.140)	0.65		2±1.25	1.9±1.2	0.564	-0.100 (-0.871, 0.671)	0.28		2.53±1.46	2.33±1.35	0.38	-0.200 (-1.120, 0.720)		0.47		0.251
GDS15	2.92±2.4	3.38±3.28	0.472	0.462 (-1.877, 2.800)	1.07		3.8±2.93	3.87±4.02	0.543	0.067 (-2.255, 2.389)	1.19		3.8±3.55	4.1±2.38	0.478	0.300 (-2.421, 3.021)	1		5.87±4.5	5.53±4.52	0.561	-0.333 (-3.016, 2.349)		1.37		0.276
*: Wilcoxon signed-rank test at baseline and follow-up, †: Kruskal-wallis test at baseline for the four groups, ‡: average±standard deviation, §:95% Confidence Interval, ||: 99.8% Confidence Interval
CI: Confidence Interval, MCID: minimum clinically important difference, BMI: Body mass index, SMI: skeletal mass index, EAT10: The 10-item Eating Assessment. Tool, RSST: Repetitive Saliva Swallowing Test, MNA: Mini Nutritional Assessment, GDS: Geriatric depression scale

## Sheet: Supp Table 5
Supplementary Table 5. Results of two-way repeated measures ANOVA analysis in 4 groups (per-protocol analysis).
Table caption: This table summarizes mean differences (95% confidence intervals) from baseline to follow-up for frailty criteria, sarcopenia-related measures, oral hypofunction, and other outcomes across four oral exercise frequency groups under the per-protocol analysis. It also presents F-values, p-values, and partial η² for the main effect of time and the interaction between group and time.
	Mean difference (CI)					Time				Group x Time
	3 times/day & everyday	3 times/day & 3 days/week	once/day & everyday	once/day & 3 days/week		F	p	ηp2		F	p	ηp2
Number of frailty criteria	-0.385 (-0.849, 0.079)*	-0.467 (-0.974, 0.040)	-1.000 (-1.769, -0.231)	-0.733 (-1.266, -0.201)		0.02	0.996	0.001		0.28	0.84	0.017
SMI (kg/m2)	-0.018 (-0.349, 0.313)†	0.089 (-0.112, 0.291)	-0.035 (-0.185, 0.114)	0.021 (-0.377, 0.418)		0.701	0.556	0.045		0.338	0.798	0.022
Number of present teeth (n)	-0.077 (-0.327, 0.173)	0.000 (0.000, 0.000)	0.000 (0.000, 0.000)	0.000 (0.000, 0.000)		0.095	0.962	0.006		1.027	0.389	0.059
Number of functional teeth (n)	-0.077 (-0.327, 0.173)	0.000 (0.000, 0.000)	0.000 (0.000, 0.000)	0.000 (0.000, 0.000)		2.067	0.117	0.112		1.027	0.389	0.059
Number of Oral hypofunction criteria (times)	-0.538 (-1.410, 0.333)	-0.333 (-1.386, 0.719)	-0.900 (-2.492, 0.692)	-0.929 (-1.781, -0.076)		0.316	0.814	0.019		0.814	0.493	0.048
MNA	-0.231 (-2.828, 2.366)	0.833 (-1.696, 3.363)	-0.550 (-2.930, 1.830)	-0.133 (-1.730, 1.463)		0.729	0.54	0.043		0.708	0.552	0.042
Social frailty score	-0.154 (-0.653, 0.346)	-0.133 (-1.194, 0.928)	-0.100 (-0.724, 0.524)	-0.200 (-0.967, 0.567)		2.395	0.08	0.128		0.026	0.994	0.002
GDS15	0.462 (-1.470, 2.393)	0.067 (-1.869, 2.002)	0.300 (-1.900, 2.500)	-0.333 (-2.569, 1.902)		1.45	0.24	0.082		0.292	0.831	0.018
ηp2: partial eta squared as a measure of the effect size.
CI: Confidence interval, SMI: skeletal mass index, MNA: Mini Nutritional Assessment, GDS: Geriatric depression scale
*: 95% Confidence interval, †: 99.3% Confidence interval

## Sheet: Supp Table 6
Supplementary Table 6. Results of generalized linear model in 4 groups (intention-to-treat analysis).
Table caption: Results of generalized linear model (two-sided) for frailty, EAT-10, social frailty, and GDS-15 scores under the intention-to-treat analysis. Multiple comparisons were adjusted using the Bonferroni correction.
variables		odds ratio	95%CI	p value		Time	Group x Time
						p value	p value
Frailty1)	3 times/day & everyday	2.649	0.488-14.371	0.259		0.002	0.642
	3 times/day & 3 days/week	1	0.189-5.299	1
	once /day & everyday	3.646	0.675-19.696	0.133
	once /day & 3 days/week	ref
EAT-102)	3 times/day & everyday	1.25	0.257-6.070	0.782		0.171	0.749
	3 times/day & 3 days/week	1	0.219-4.564	1
	once /day & everyday	0.9	0.194-4.165	0.893
	once /day & 3 days/week	ref
Social frailty3)	3 times/day & everyday	0.108	0.022-0.543	0.007		0.745	0.99
	3 times/day & 3 days/week	0.148	0.027-0.793	0.026
	once /day & everyday	0.545	0.124-2.396	0.422
	once /day & 3 days/week	ref
GDS154)	3 times/day & everyday	0.622	0.071-1.461	0.142		0.26	0.588
	3 times/day & 3 days/week	0.434	0.101-1.856	0.26
	once /day & everyday	0.634	0.161-2.501	0.515
	once /day & 3 days/week	ref
EAT-10: EAT10: The 10-item Eating Assessment Tool, GDS: Geriatric depression scale
1) 0: robust, 1: pre-frailty, 2: frailty
2) 0: none, 1: dysphagia
3) 0: robust, 1: pre-frailty, 2: frailty
4) 0: none, 1: mild depression, 2: severe depression

## Sheet: Supp Table 7
Supplementary Table 7. Results of generalized linear model in 4 groups (per-protocol analysis).
Table caption: Results of generalized linear model (two-sided) for frailty, EAT-10, social frailty, and GDS-15 scores under the per-protocol (PP) analysis. Multiple comparisons were adjusted using the Bonferroni correction.
variables		odds ratio	95%CI	p value		Time		Group x Time
						p value		p value
Frailty1)	3 times/day & everyday	0.754	0.496-15.289	0.247		0.002		0.793
	3 times/day & 3 days/week	1	0.191-5.242	1
	once /day & everyday	2.181	0.343-13.880	0.409
	once /day & 3 days/week	ref
EAT102)	3 times/day & everyday	1.125	0.229-5.537	0.885		0.105		0.563
	3 times/day & 3 days/week	1	0.219-4.564	1
	once /day & everyday	2	0.304-13.173	0.471
	once /day & 3 days/week	ref
Social frailty3)	3 times/day & everyday	0.11	0.022-0.564	0.008		0.71		0.987
	3 times/day & 3 days/week	0.152	0.029-0.807	0.027
	once /day & everyday	0.389	0.072-2.097	0.272
	once /day & 3 days/week	ref
GDS154)	3 times/day & everyday	0.365	0.080-1.665	0.193		0.232		0.567
	3 times/day & 3 days/week	0.442	0.104-1.875	0.268
	once /day & everyday	0.641	0.144-2.850	0.559
	once /day & 3 days/week	ref
EAT-10: EAT10: The 10-item Eating Assessment Tool, GDS: Geriatric depression scale
1) 0: robust, 1: pre-frailty, 2: frailty
2) 0: none, 1: dysphagia
3) 0: robust, 1: pre-frailty, 2: frailty
4) 0: none, 1: mild depression, 2: severe depression
